# Supplementary material for: Identification of Single Nucleotide Polymorphisms and analysis of Linkage Disequilibrium in sunflower elite inbred lines using the candidate gene approach
Source: BMC Plant Biol. 2008 Jan 23;8:7. doi: 10.1186/1471-2229-8-7 (PMC2266750; doi:10.1186/1471-2229-8-7)
Supplement: Additional file 1 — Candidate genes selected for SNP development and nucleotide diversity analysis. The data displays the 64 candidate regions selected for SNP identification, the accession numbers of the sequences used for primer design and the putative functions associated by BLASTx searches, together with the protein accession best hit. [file 1471-2229-8-7-S1.xls]

## Sheet: Hoja1
Strategy of selection	Candidate gene acronym	Similarity (BLASTx)	GB accesion	E value	Primers	DFCI-TC identifiersa/ GB accessionsb/ CGP accessionsc	Reference
Local SSH EST library survey	CP	Cysteine proteinase precursor (Solanum melongena)	AAD29084	3.7 e-41	F: 5' GTTGGGAGTTGTTGAGTTGT 3' R: 5' GTGTTCCCAATTGTTTGATT 3'	TC9153	Fernández et al. BMC Genomics (2003) 4:40
	SFT	1,2-beta-fructan 1F‑fructosyltransferase (Helianthus tuberosus)	AJ009756	3 e-38	F: 5' CATGGAATGGATTGGTATTC 3' R: 5' CCATACACCCCTCTCTCC 3'	TC14607
	LTP	Lipid transfer protein precursor (Davidia involucrata)	AAL27855	2 e-66	F: 5' AGATGTAAAATGCAGAGATTCA 3' R: 5' AAGTAATGGCAGTTGTGAAGA 3'	TC10786
	PGIP1	Polygalacturonase inhibitor protein (Vitis vinifera)	AAM74142	2 e-42	IPF: 5' CCCTCTTTCTCTAACCCAACG 3' EF421R: 5' GTTCCCAAACGAGTCAGGAA 3' EF421F: 5' ACCATCAGCTGGACCAATCT 3' IPR: 5' CACCAAAGTTATATTCTTTTGTAATG 3'	BU671906
	PGIP2	Poligaracturonase inhibitor protein (Actidinia deliciosa)	CAA88846	2 e-66	F: 5' AATCTGAACGTAAAGGCAGT 3' R: 5' GGCAAACTTCCATAAACCT 3'	BQ971218
	PGIP3	Poligalacturonase inhibitor protein precursor (A. deliciosa)	CAA88846	2 e-66	F: 5' CTTCGTCTCTCAACCAACTC 3' R: 5' GACCAATCGTCAAACATAACT 3'	TC12720
	GLP1	Germin-like protein (Chimonanthus praecox)	ABV03161	8 e-75	F: 5' CAATTCAAAATGTCGATTCA 3' R: 5' AGCTTCAATCCAGAAACAAA 3'	TC13013
	GLP2	Germin-like protein (Oryza sativa)	BAD05739	1 e-41	F: 5' ATCCATGGCGACACCTTTTA 3' R: 5' GGGACAACGTCTTGTTGGTT 3'	BU671889
	GO	Glycolate oxidase (Zantedeschia aethiopica)	AAO17067	8 e-95	F: 5' TATGCCAGAAGCTCCAAGAG 3' R: 5' CCACCATTTTTGACATTGAAGA 3'	BU671805
	LZP	Leucine zipper protein (Triticum aestivum)	AAW66004	3 e-40	F: 5' CCAGTAACCGATCTTTTCGG 3' R: 5' AACAAACCCAGTGGTTGCAG 3'	BU671946
	MCY	Multicystatin (H. annuus)	BAA95416	2 e-12	F: 5' TTATGAAGCCAAGGTTTGGG 3' R: 5' CCATTACACAGACACGCGTTA 3'	BU672055
Literature search	MADSB-TF1	MADS-box transcription factor APETALA3 (H. annuus)	AA018231	2 e-115	F: 5' AAGCTAGAGAGAGAGAGAGATGG 3' R: 5' TGTCACATTATGGTCAGCAC 3'	AY173070	Dezar et al. J of Exp Botany (2003) 54:1637-1639
	MADSB-TF2	MADS-box transcription factor AGAMOUS (H. annuus)	AAO18228	4 e-127	F: 5' GAGGCTATTGAGCATGATTT 3' R: 5' AGCCATGAACTAAATCCGTA 3'	AY157724
	MADSB-TF3	MADS-box transcription factor PISTILLATA (H. annuus)	AAN47199	7 e-91	F: 5' GGGGAGAGGAAAGATAGAGA 3' R: 5' ACCAATTTGGATACATGACC 3'	AY157725
	1ACCO 1	1-aminocyclopropane-1-carboxylic acid oxidase (H. annuus)	AAB71421	9 e-94	F: 5' GTGAAAACTGGGGATTCTTT 3' R: 5' CTCCTTTGCCTGAAACTTTA 3'	U62553	Liu et al. Plant Mol Biol (1997) 34:923-933
	1ACCO 2	1-aminocyclopropane-1-carboxylic acid oxidase (ACCO2) (H. annuus)	AAC49824	1 e-158	F: 5' AACTGGGGATTCTTTGAGAT 3' R: 5' TCAAATCTCGGCTCCTTT 3'	U62554
	1ACCO 3	1-aminocyclopropane-1-carboxylic acid oxidase oxidase (Striga hermonthica)	BAC66950	1 e-136	F: 5' ACCACTCAAACACACACACA 3' R: 5' AAACTAGCTCCAACACAAACA 3'	TC9698
	1ACCO 4	1-aminocyclopropane-1-carboxylic acid oxidase (ACC) (H. annuus)	AAB71421	2 e-166	F: 5' CAAACACACACATAGCAAAAG 3' R: 5' ACACTACATGATTCAAAGCTCA 3'	L29405
	LYTB	LYTB-like protein precursor (Adonis palaestina)	AAG21984	5 e-113	F: 5' CTTATGAAGCAAGGAAACAG 3' R: 5' GCGTCACAGATAGTGTTGAA 3'	TC11271	Cellier et al. J of Exp Botany (2000) 51:299-304
	RL44	Ribosomal protein L44 (Gossypium hirsutum)	AAB08726	3 e-58	F: 5' ATGTCTTAAACCAGCCTGT 3' R: 5' AGACTTACTGCAAGAACAAGGA 3'	TC12956
	NN	Hypothetical protein (Arabidopsis thaliana)	CAO47819	8 e-118	F: 5' ACGTGACTATGGGATCAAAC 3' R: 5' AACAATCTTAAACGGGCATA 3'	TC14260
	PolP	Putative retrotransposon protein (Glycine max)	AAO23078	4 e-44	F: 5' ATTCTCTCGGTGCTGAAAA 3' R: 5' GCATACCCACCCTTAGGT 3'	TC10921
Literature search	AALP	Arabidopsis Aleurain-like protease, senescence associated gene (A. thaliana)	AAN31820	2 e-152	F: 5' ATGAATTGAAGCATGCAGTAG 3' R: 5' ATGAGTTCTTTATCAGCCAGTAT 3'	TC9020	Gepstein et al. Plant J (2003) 36:629-642
	LIM	LIM domain protein PLIM1b (H. annuus)	AAD56957	8 e-115	F: 5' TCAAGCCAGAAAGAACATTT 3' R: 5' AAGCTCTGTGGTATGCAGTT 3'	TC11684
	ZFP	Zinc finger protein (Medicago truncatula)	ABN08252	1 e-18	F: 5' AAACTTCACGCAATGAGACT 3' R: 5' CAAGCTTCCCTACAAAGAAA 3'	BU025898
	CNGC2	Cyclic nucleotide gated ion channel (G. hirsutum)	AAX18166	2 e-97	F: 5' GTACTCGTTTTCATCTTCCAAT 3' R: 5' TTGTTACATTGATGCTTTAGACA 3'	BU027548
	XyI	Xylose isomerase (Hordeum vulgare)	CAA64545	6 e-38	F: 5' AAGAGACCAAATATACAGAAGCA 3' R: 5' TTTTGAATTGCTAGAAAAGAAAG 3'	CD856702
in silico analysis with SNP Discovery	TIF	Translation initiation factor B04 (H. annuus)	AAM77753	5 e-52	F: 5' ATGGTAGGAAAAGCTTGACAACA 3' R: 5' GCATAAAACAAGAACAGAATTCAAGA 3'	BU672029	Barker et al. Bioinformatics (2003) 19: 421-422.
	ADP-RF	ADP-Ribosylation factor (Hyacinthus orientalis)	AAT08696	5 e-34	F: 5' AAGAGAGTGAAGGCCAAGCTTAT 3' R: 5' AACATCAAGCTTCAGTGTGTGG 3'	BU671885
	PS II	chlorophyll a/b-binding protein CP26 in (Brassica juncea)	CAA65042	5 e-88	F: 5' ACAAATACGGTGCTAACTGTGGT 3' R: 5' TCTGTAGTATTCTGCACCACCAA 3'	BU671791
	CPS II	chloroplast photosystem II 22 kDa component (Nicotiana benthamiana)	ABC59516	9 e-63	F: 5' ACAAAAGCTGCCCCTAAGAAG 3' R: 5' GTGAACCCGAATAATGGACCT 3'	BU671793
	PSI-F	Photosystem I reaction center subunit III, chloroplast precursor (Light-harvesting complex I) (Flaveria trinervia)	AAA33344	3 e-42	F: 5' TGACAACTATGGAAAGCAAGGAT 3' R: 5' ACCATTAACTCCGTAGGGTTTGT 3'	BU672091
	PRI	protease inhibitor 2 (Zinnia elegans)	BAC10910	3 e-13	F: 5' CGGCTACAATCTGAGAAAGAGAA 3' R: 5' CCAGCTGATACTCATACACCACA 3'	BU672016
	ST-LS1	Light-inducible tissue-specific protein (S. tuberosum)	CAA28450	2 e-17	F: 5' GGTGGTGCTCTTCTGGTT 3' R: 5' GGTCCGAAGAGCCAAATGT 3'	AJ541167
	RS28	ribosomal protein S28 (Prunus persica)	CAA10104	2 e-18	F: 5' TTCGCACCATAACTTTGTGTTCT 3' R: 5' TCCTAGCTTCTATGTTGGAGTCG 3'	BU672107
	Ac	Actin 4 (Torenia fournieri)	BAF68888	1 e-32	F: 5' AGTAAGGAAATTACCGCGTTAGC 3' R: 5' GGTGGTCTTTAAACCATGTGAAA 3'	CD852181
	RS11	40S ribosomal protein S11 (Chenopodium rubrum)	CAK22271	27181	F: 5' TAAGACTCCACGAGAGGCTATTG 3' R: 5' TCAAAAACGACAAGTCAAAAACA 3'	CD853947
in silico analysis with SNP Discovery	NPALDP	Plastidic aldolase (N. paniculata)	BAA77604	5 e-84	F: 5' GCTATGAACAAAAGCAGCAGACT 3' R: 5' TCGATACTACGTTTGAGGTTGCTA3'	CD857811	Barker et al. Bioinformatics (2003) 19: 421-422.
	CPX	Cationic peroxidase (Nelumbo nucifera)	ABN46984	6 e-81	F: 5' CTCACTGGCACTAAAGGTGAGAT 3' R: 5' CATACACACTCAGACTCCATCCA 3'	BQ916123
	CysP	Cysteine protease (Aster tripolium)	BAD10859	7 e-102	F: 5' CAGAAACTACATAAGGCGAGCAT 3' R: 5' GCAGGTGGTCTACAAAAAGAAGA 3'	CD845834
	CHP	Chaperonin, putative (A. thaliana)	BAB01754	1 e-122	F: 5' CACTTAAAGCACCGGGATTC 3' R: 5' TGTTCTGCTACCTCAACAAGATTT 3'	BQ967621
	FNR	Ferredoxin-NADP reductase, chloroplast precursor (Mesembryanthemum crystallinum)	AAA33029	1 e-80	F: 5' CTCCATTCCGCTCATTTATGT 3' R: 5' GAGATCCATCATAACCACCAAAG 3'	BU024980
	CCLP	Cyclophilin (Ricinus communis)	ABV26711	1 e-69	F: 5' ACAACATCCATACCTTCCACAAC 3' R: 5' CTTTACGCGGACACCAACTC 3'	CD848160
	RL41	60S ribosomal protein L41 (A. thaliana)	-	-	F: 5' GCTGCTAGGGTTCCATAACCTAA 3' R: 5' CCTCTTCAACCTCCTCATTCTCT 3'	CD855544
	ANT	Adenine nucleotide translocator (ANT), mitochondrial precursor (G hirsutum)	AAB72047	6 e-33	F: 5' TTGCTGGTGCTTCTTCTCTAGTT 3' R: 5' GGTACAAACCACGGTAGATGAAA 3'	BU671930
	LHCP	Light-harvesting chlorophyll a/b-binding protein precursor (Lactuca sativa)	BAA03104	1 e-129	F: 5' CAAATCACACACTCAATTCAAGC 3' R: 5' CTGGAGCCCAAATCTTTAGTGAG 3'	CD849726
	RS16	40S ribosomal protein S16 (Euphorbia esula)	AAF34799	9 e-72	F: 5' CACCAAACTCTGTTCAATGCTTC 3' R: 5' CTCAAAACACTTCAAAACGGAAC 3'	CD854188
	NSLTP	Nonspecific lipid-transfer protein precursor (LTP) (H. annuus)	CAA63340	6 e-27	F: 5' GAAAACAACCCCTGATCGTC 3' R: 5' AGGCATTACAAACCAAAGAAACA 3'	BQ915289
	SEM	Probable 26 proteasome complex subunit sem1-2 (H. annuus)	Q9XIR8	1 e-07	F: 5' TTCAAGCTCACAAGTCATAACCA 3' R: 5' TAGGTCAACAGTGGGAAGATGAT 3'	CD848681
	SAMC	S-adenosylmethionine decarboxylase (Daucus carota)	AAR84406	8 e-19	F: 5' TTGAACCGGGTGAGTTTTCTATT 3' R: 5' AGGCTAAACCACCTCTTAATCCA 3'	BQ912659
	CPSI	Photosystem I reaction center subunit V, chloroplast precursor (Camellia sinensis)	9S7N7	3 e-21	F: 5' ATGAAATCCAAACCACATAACCA 3' R: 5' GGGCTAAGGAGTATGTTAGCTTG 3'	BU672064
	PSI-III-CAB	Photosystem I type III chlorophyll a/b-binding protein (A. thaliana)	BAF00366	4 e-109	F: 5' AAACAGACAACTTTGGTTTGCAT 3' R: 5' CCAACATAGCCAATCTACCATTC 3'	BU672070
in silico analysis with SNP Discovery	GCvT	Glycine cleavage symstem T protein, aminomethyltransferase (Flaveria trinervia)	P49363	4 e-54	F: 5' TCTTCTTCAAGCACGGACTAAAC 3' R: 5' CAACACATAACCCCTGTGGAG 3'	BU671872	Barker et al. Bioinformatics (2003) 19: 421-422.
	SBP	Sedoheptulose-1,7-bisphosphatase, chloroplast (A. thaliana)	AAK96860	3 e-94	F: 5' ATTGTGAAAGAAAAGGGGGTTT 3' R: 5' AAACAAAGGGTCGGGTTTTAAG 3'	BQ971804
	CAB	Chlorophyll a/b-binding protein (Beta vulgaris)	CAE30280	2 e-78	F: 5' AGGTTTTCACAAGCATAGGGATA 3' R: 5' ATCATGGTCTCTGGGTCACAC 3'	BQ913496
Comparison purposes	CAM	Calmodulin (Morus nigra)	ABH12274	3 e-16	F: 5'GAAACTCTGGGAAGTCGATTG3' R: 5' TCAGCGCAAATTACCCAAAT 3'	C1037	Liu and Burke Genetics (2006) 173:321-330
	CHS	Chalcone synthase (Saussurea medusa)	BAA87338	3 e-169	F: 5'TTACGAAAAGTGAGCACAAGAAA 3' R: 5' AATTATGCAAACCGGAAGAA 3'	C1392 & C4492
	GAPDH	Glyceraldehyde-3-phosphate dehydrogenase (Glycine max)	CAA27845	1 e-86	F: 5' GGAAAGGAGACATTCCCACTTA 3' R: 5' AAATGACTGATGACTGAAGCTCAC 3'	C1499
	GIA	Gibbelleric acid insennsitive-like protein (L. sativa)	ABD72473	2 e-59	F: 5' CGGTGATTTCGGATACAATCT 3' R: 5' CTGAAACTCACCACCAATTCA 3'	C3138
	GPX	Gluthathione peroxidase (M. truncatula)	AAT67997	2 e-60	F: 5' GCATGACTATGTTGGCGACT 3' R: 5' AACTGTCTGAAAGCCCTTGG 3'	C268
	GST	Glutathione S-transferase (P. sativum)	BAC81649	8 e-19	F: 5' TGGAATGTCTCTTTTCTTGGA 3' R: 5' TGATGGAAGTAGAAGGCTAAGTGA 3'	C5423
	PGIC	Cytosolic phosphoglucose isomerase (Stephanomeria tenuifolia)	CAI63169	2 e-17	F: 5' GGAATCCTGTCTGCTGATAAGT 3' R: 5' TTCACTTGCGAAACAAGCTC 3'	C1461
	SCR1	Scarecrow transcription factor type 1 (Castanea sativa)	AAF79548	6 e-91	F: 5' TTGGAAACGGACTAAACAGTTG 3' R: 5' CGCAACCGAACAACTAAACC 3'	C1850
	SCR2	Scarecrow transcription factor type 2 (O. sativa)	BAF06685	3 e-49	F: 5' GGTGCCATCTCTTGAACACA 3' R: 5' ATCCAGGCTGCTGCTAATTTTGG 3'	C1874
